# Supplementary material for: A rare case of cardiac myxoma with light bulb–like cystic morphology: a case report
Source: Eur Heart J Case Rep. 2023 Jul 21;7(8):ytad331. doi: 10.1093/ehjcr/ytad331 (PMC10398420; doi:10.1093/ehjcr/ytad331)
Supplement: ytad331_Supplementary_Data [file ytad331_supplementary_data.zip]

Archive with 10 entries (10 files):
- Light bulb Timeline_submit_revised2_cleanr_ver.docx
- Supplemental Appendix_(revised)_clean_ver.docx
- Video 1_TTE.mp4
- Video2 (3DTEE).mp4
- Video3_doppler_inflow.mp4
- Video4_doppler_outflow.mp4
- Video5_CAG_RCA.mp4
- Video6_CAG_LCx.mp4
- Video7_CAG_twin_jet.mp4
- Figure S1.jpg
